# Supplementary material for: The inclusion of blastomeres into the inner cell mass in early-stage human embryos depends on the sequence of cell cleavages during the fourth division
Source: PLoS One. 2020 Oct 19;15(10):e0240936. doi: 10.1371/journal.pone.0240936 (PMC7571684; doi:10.1371/journal.pone.0240936)
Supplement: S1 Table — The first, second and third columns indicate the cleavage division order of blastomeres with refractile bodies during the 2–4 cell division, 4–8 cell division and 8–16 cell division. (XLSX) [file pone.0240936.s001.xlsx]

## Sheet: Sheet1
S1 Table. Data set of cleavage division order and cell fate. The first, second and third columns indicate the cleavage division order of blastomeres with refractile bodies during the 2-4 cell division, 4-8 cell division and 8-16 cell division.
2-4 cells	4-8 cells	8-16 cells	TE/ICM
1	2	7	TE
2	3	5	TE
2	2	3	ICM
2	2	4	ICM
1	1	4	TE
2	3	5	TE
2	3	8	TE
2	3	8	TE
2	2	4	ICM
2	2	4	TE
1	3	8	TE
1	1	2	TE
1	1	2	TE
1	4	6	TE
1	1	2	TE
1	2	6	TE
1	3	7	TE
2	3	1	TE
2	3	1	ICM
2	3	1	TE
2	3	1	TE
1	1	2	ICM
2	3	3	TE
1	2	5	TE
2	3	5	TE
1	1	2	TE
2	2	1	ICM
2	3	6	TE
2	3	8	TE
1	2	1	ICM
2	4	7	TE
2	4	7	TE
1	2	4	TE
1	4	7	TE
2	4	2	ICM
2	4	2	ICM
1	2	2	TE
2	3	4	ICM
1	1	3	TE
2	4	4	ICM
1	4	6	TE
1	2	2	TE
2	4	5	TE
2	2	3	ICM
1	1	3	TE
2	3	7	TE
1	1	1	TE
2	4	4	ICM
2	4	4	TE
1	1	2	TE
1	2	4	TE
1	1	1	ICM
1	1	5	TE
1	2	3	ICM
2	3	6	ICM
2	4	7	TE
2	4	6	TE
1	1	1	TE
1	2	3	ICM
1	2	3	ICM
1	2	3	TE
1	1	3	TE
1	3	6	TE
2	4	6	TE
2	2	2	TE
1	2	4	TE
1	1	8	TE
1	1	1	TE
1	1	2	TE
2	4	5	TE
2	4	4	TE
1	4	7	TE
1	1	2	TE
2	4	8	TE
1	1	2	ICM
1	1	2	TE
1	1	1	ICM
1	2	6	TE
2	2	4	TE
2	2	5	TE
2	2	5	TE
2	1	1	ICM
2	2	1	ICM
2	2	1	ICM
1	1	3	ICM
1	1	3	TE
1	1	3	TE
2	4	7	TE
1	1	2	ICM
1	1	2	TE
2	3	3	TE
2	3	3	TE
2	4	7	TE
2	3	2	TE
1	2	5	TE
2	4	8	TE
2	2	1	TE
1	1	4	TE
1	2	2	ICM
2	3	6	TE
2	3	6	TE
1	1	1	TE
2	3	5	TE
1	1	2	ICM
1	2	2	ICM
2	4	8	TE
1	3	8	TE
1	4	8	TE
2	3	7	TE
2	4	8	TE
2	4	7	TE
1	1	2	TE
1	1	2	TE
2	4	7	TE
2	4	7	TE
2	2	1	TE
1	2	4	TE
1	1	1	TE
1	4	8	TE
1	2	3	ICM
1	2	5	TE
1	2	6	TE
2	1	3	TE
1	2	3	TE
1	2	3	TE
1	2	8	TE
1	3	3	TE
1	2	4	TE
2	2	1	TE
1	1	1	TE
1	1	1	ICM
1	2	3	TE
1	1	1	TE
2	3	7	TE
1	4	7	TE
1	4	8	TE
2	4	6	TE
2	3	6	TE
1	1	1	ICM
2	4	5	TE
2	3	5	TE
2	2	7	TE
2	2	1	TE
1	1	8	TE
1	3	5	TE
1	2	3	TE
2	1	1	ICM
2	1	1	TE
2	4	7	ICM
1	4	7	TE
2	4	8	TE
2	3	5	TE
2	4	7	TE
2	4	7	TE
2	4	7	TE
2	4	6	TE
2	4	6	TE
1	1	1	TE
2	4	6	TE
1	1	2	TE
1	1	2	TE
1	2	3	TE
2	1	1	TE
2	3	7	TE
2	3	4	TE
1	2	5	TE
1	3	5	ICM
2	2	4	TE
1	1	1	ICM
1	1	1	TE
2	4	6	TE
2	4	8	TE
1	4	8	TE
1	2	4	TE
2	2	4	ICM
1	2	8	TE
1	2	1	TE
2	4	8	TE
2	3	3	TE
2	4	6	TE
1	2	2	TE
1	1	3	TE
2	1	4	TE
2	4	8	TE
2	4	8	TE
1	1	1	TE
2	4	4	ICM
2	4	4	TE
2	2	3	TE
1	2	1	TE
2	1	1	TE
1	3	5	TE
1	2	3	ICM
2	3	7	TE
1	2	1	TE
2	1	6	TE
1	1	8	TE
1	1	1	ICM
2	3	6	TE
2	4	7	TE
2	2	1	TE
